# Supplementary material for: Natrix natrix after dark: citizen science sheds light on the common grass snake’s nightlife
Source: PeerJ. 2024 Apr 25;12:e17168. doi: 10.7717/peerj.17168 (PMC11056106; doi:10.7717/peerj.17168)
Supplement: Data S2 [file peerj-12-17168-s002.csv]

url	source	date	time	lat	lon	Body pattern	test_column	ind_nr	Age class	Sex	Ecdysis status (opaque or not)	Medium (Aquatic or Terrestrial)	time_diff	sunrise	sunset	moonrise	moonset	moon_up	moon_fraction	moon_phase	mean_temp_2m	Observations
https://www.inaturalist.org/observations/145199645	inat	2019-10-16	16:44:00	40.11	23.32	striped	nocturnal	1	AD	M	N	terrestrial	56M 0S	4:38:00	15:48:00	17:24:00	6:48:00	0	0.927027643	0.587067992	19.5	NA
https://www.inaturalist.org/observations/143476346	inat	2020-09-05	16:39:00	47.49	42.32	unstriped	nocturnal	1	IM	U	N	terrestrial	54M 0S	2:36:00	15:45:00	17:21:00	5:34:00	0	0.886504392	0.609375419	23.1	NA
https://www.inaturalist.org/observations/140127702	inat	2015-07-12	18:59:00	36.17	27.85	striped	nocturnal	1	AD	F	N	terrestrial	91M 0S	3:01:00	17:28:00	23:57:00	14:14:00	0	0.110083101	0.892348224	23.4	NA
https://www.inaturalist.org/observations/140127701	inat	2018-07-05	18:42:00	38.91	21.8	striped	nocturnal	1	AD	M	N	terrestrial	40M 0S	3:14:00	18:02:00	21:54:00	9:54:00	0	0.545617124	0.735459399	23.6	NA
https://www.inaturalist.org/observations/138435991	inat	2022-10-11	21:53:00	51.66	9.12	unstriped	nocturnal	1	IM	U	NA	terrestrial	312M 0S	5:41:00	16:41:00	17:24:00	7:30:00	1	0.949684346	0.57201331	9.2	NA
https://www.inaturalist.org/observations/137544509	inat	2022-10-04	17:19:00	55.77	12.48	unstriped	nocturnal	1	IM	U	N	terrestrial	39M 0S	5:19:00	16:40:00	15:31:00	21:01:00	1	0.702721441	0.316441343	12.3	NA
https://www.inaturalist.org/observations/137300330	inat	2022-10-02	16:58:00	50.04	18.82	unstriped	nocturnal	1	IM	U	U	terrestrial	35M 0S	4:46:00	16:23:00	12:45:00	20:04:00	1	0.470448925	0.240588116	12.1	NA
https://www.inaturalist.org/observations/135098031	inat	2022-09-13	17:46:00	38.14	21.37	striped	nocturnal	1	IM	U	N	terrestrial	58M 0S	4:15:00	16:48:00	18:36:00	7:20:00	0	0.868255487	0.618235983	24.2	NA
https://www.inaturalist.org/observations/134465637	inat	2022-09-10	19:00:00	49.23	16.1	unstriped	nocturnal	1	AD	M	N	terrestrial	98M 0S	4:25:00	17:22:00	17:50:00	4:06:00	1	0.995863399	0.520486691	14.4	NA
https://www.inaturalist.org/observations/134199567	inat	2022-09-08	18:14:00	41.25	23.25	striped	nocturnal	1	AD	U	N	terrestrial	83M 0S	4:01:00	16:51:00	16:15:00	1:17:00	1	0.965899678	0.440880726	23	NA
https://www.inaturalist.org/observations/132845492	inat	2022-08-29	17:45:00	46.97	27.34	unstriped	nocturnal	1	AD	F	N	terrestrial	46M 0S	3:27:00	16:59:00	5:13:00	18:06:00	1	0.055759167	0.075880362	26.1	NA
https://www.inaturalist.org/observations/132661774	inat	2022-08-28	18:27:00	48.18	15.25	unstriped	nocturnal	1	IM	U	O	terrestrial	36M 0S	4:12:00	17:51:00	4:51:00	18:39:00	1	0.019489061	0.044582707	19	NA
https://www.inaturalist.org/observations/130886433	inat	2022-08-03	18:38:00	55.81	37.9	unstriped	nocturnal	1	AD	U	N	terrestrial	64M 0S	1:37:00	17:34:00	8:02:00	19:24:00	1	0.331137915	0.195171448	21.9	NA
https://www.inaturalist.org/observations/129813887	inat	2022-08-06	20:41:00	56.07	43.34	unstriped	nocturnal	1	AD	U	N	terrestrial	214M 0S	1:20:00	17:07:00	12:14:00	19:42:00	0	0.674430696	0.306715802	23.4	NA
https://www.inaturalist.org/observations/129490800	inat	2022-08-04	17:38:00	56.21	43.39	unstriped	crepuscular	1	AD	U	N	aquatic	27M 0S	1:15:00	17:11:00	9:07:00	19:11:00	1	0.434386898	0.22905429	22.1	NA
https://www.inaturalist.org/observations/128501489	inat	2022-07-29	20:02:00	42.28	18.88	unstriped	nocturnal	1	AD	U	N	terrestrial	113M 0S	3:35:00	18:09:00	3:43:00	19:04:00	0	0.012493839	0.035653863	28.5	NA
https://www.inaturalist.org/observations/123277444	inat	2022-06-23	18:49:00	43.77	21.93	unstriped	crepuscular	1	U	U	N	terrestrial	30M 0S	2:51:00	18:19:00	23:33:00	13:00:00	0	0.242687909	0.836034272	19	NA
https://www.inaturalist.org/observations/120748941	inat	2022-06-03	20:07:00	44.75	37.46	unstriped	nocturnal	1	AD	U	N	aquatic	176M 0S	1:48:00	17:11:00	4:34:00	20:53:00	1	0.170121123	0.135329443	24	NA
https://www.inaturalist.org/observations/120071183	inat	2008-08-15	16:14:00	49.51	43.58	unstriped	crepuscular	1	IM	U	N	NA	-10M 0S	1:58:00	16:24:00	15:42:00	23:51:00	1	0.982296604	0.457521592	29.4	NA
https://www.inaturalist.org/observations/118965165	inat	2022-05-27	20:12:00	44.51	12.1	striped	nocturnal	1	AD	U	N	aquatic	87M 0S	3:34:00	18:45:00	2:08:00	15:56:00	0	0.060923607	0.920612033	24.5	NA
https://www.inaturalist.org/observations/118670737	inat	2022-05-22	18:38:00	39.64	20.85	striped	nocturnal	1	AD	U	U	aquatic	47M 0S	3:18:00	17:51:00	23:20:00	9:33:00	0	0.510282681	0.74672669	20.8	NA
https://www.inaturalist.org/observations/118248476	inat	2022-05-22	17:58:00	39.64	20.85	striped	crepuscular	1	AD	F	N	aquatic	7M 0S	3:18:00	17:51:00	23:20:00	9:33:00	0	0.513449008	0.745718532	20.8	NA
https://www.inaturalist.org/observations/118140095	inat	2022-05-19	20:13:00	48.27	11.77	unstriped	nocturnal	1	AD	U	N	terrestrial	82M 0S	3:30:00	18:51:00	22:04:00	5:53:00	0	0.823807464	0.637883283	19.3	NA
https://www.inaturalist.org/observations/117931541	inat	2022-05-20	20:11:00	47.72	16.46	unstriped	nocturnal	1	IM	F	N	aquatic	100M 0S	3:12:00	18:31:00	22:42:00	6:48:00	0	0.725939066	0.675377092	20.7	NA
https://www.inaturalist.org/observations/117722508	inat	2022-05-17	18:31:00	56.8	38.79	unstriped	nocturnal	1	AD	U	N	terrestrial	52M 0S	1:05:00	17:39:00	19:56:00	1:29:00	0	0.965362854	0.559588268	10.1	NA
https://www.inaturalist.org/observations/116616875	inat	2022-05-11	20:04:00	47.86	12.59	unstriped	nocturnal	1	AD	U	N	terrestrial	88M 0S	3:38:00	18:36:00	12:53:00	1:55:00	1	0.781054959	0.345005107	17.5	NA
https://www.inaturalist.org/observations/116616536	inat	2022-05-11	19:40:00	47.86	12.59	unstriped	nocturnal	1	AD	M	N	aquatic	64M 0S	3:38:00	18:36:00	12:53:00	1:55:00	1	0.779593805	0.344443428	17.5	NA
https://www.inaturalist.org/observations/116298209	inat	2022-05-05	19:49:00	45.74	14.41	unstriped	nocturnal	1	AD	M	N	terrestrial	95M 0S	3:45:00	18:14:00	6:24:00	22:20:00	1	0.222222315	0.156252845	13.2	NA
https://www.inaturalist.org/observations/115322905	inat	2022-05-03	19:15:00	47.9	16.87	unstriped	nocturnal	1	IM	M	N	aquatic	67M 0S	3:33:00	18:08:00	4:48:00	NA	NA	0.087135027	0.09538176	16.9	NA
https://www.inaturalist.org/observations/115322660	inat	2022-05-03	20:47:00	47.88	16.85	unstriped	nocturnal	1	AD	U	N	aquatic	159M 0S	3:33:00	18:08:00	4:48:00	NA	NA	0.090590383	0.097314531	16.9	NA
https://www.inaturalist.org/observations/113254898	inat	2020-08-04	21:08:00	41.67	28.09	unstriped	nocturnal	1	AD	U	N	terrestrial	225M 0S	3:06:00	17:23:00	18:16:00	3:40:00	1	0.979954552	0.545218873	23.9	NA
https://www.inaturalist.org/observations/111444698	inat	2022-04-14	19:12:00	48.51	8.96	unstriped	nocturnal	1	AD	U	N	aquatic	59M 0S	4:37:00	18:13:00	15:24:00	4:05:00	1	0.949549993	0.427888932	13.6	NA
https://www.inaturalist.org/observations/109086992	inat	2010-08-08	21:03:00	52.45	33.89	unstriped	nocturnal	1	AD	U	N	NA	217M 0S	2:16:00	17:26:00	23:44:00	16:18:00	0	0.022515336	0.952056175	30.7	NA
https://www.inaturalist.org/observations/106973038	inat	2015-05-18	22:50:00	38.57	27.5	striped	nocturnal	1	AD	U	N	terrestrial	332M 0S	2:57:00	17:18:00	3:20:00	17:46:00	0	0.011461966	0.034143878	22.8	NA
https://www.inaturalist.org/observations/106921463	inat	2021-05-10	20:18:00	55.65	12.58	unstriped	nocturnal	1	AD	U	N	terrestrial	73M 0S	3:09:00	19:05:00	3:07:00	17:39:00	0	0.007917123	0.971639849	17.1	eating a Triturus cristatus
https://www.inaturalist.org/observations/106822528	inat	2014-10-10	15:45:00	41.61	36.03	striped	nocturnal	1	AD	U	N	terrestrial	40M 0S	3:43:00	15:05:00	16:23:00	5:49:00	0	0.93615541	0.581310299	17	NA
https://www.inaturalist.org/observations/104200285	inat	2021-10-11	15:03:00	54.2	29.82	unstriped	crepuscular	1	AD	U	N	terrestrial	-11M 0S	4:22:00	15:14:00	10:53:00	17:51:00	1	0.318566677	0.190899024	4.7	NA
https://www.inaturalist.org/observations/93354514	inat	2021-09-01	20:42:00	46.3	13.13	melanistic	nocturnal	1	AD	U	N	terrestrial	174M 0S	4:29:00	17:48:00	22:10:00	14:50:00	0	0.265627783	0.827646738	17.4	eating a Bufo bufo
https://www.inaturalist.org/observations/92698201	inat	2021-08-23	17:48:00	48.26	16.38	unstriped	crepuscular	1	U	U	N	aquatic	-8M 0S	4:01:00	17:56:00	18:52:00	4:47:00	0	0.977112963	0.548340998	19.8	NA
https://www.inaturalist.org/observations/92605574	inat	2021-08-26	18:41:00	52.2	20.41	unstriped	nocturnal	1	IM	U	N	terrestrial	59M 0S	3:41:00	17:42:00	19:24:00	8:03:00	0	0.808932733	0.643998815	14.9	NA
https://www.inaturalist.org/observations/92356949	inat	2021-08-22	22:25:00	40.65	22.96	striped	nocturnal	1	AD	U	N	terrestrial	307M 0S	3:46:00	17:18:00	17:47:00	3:25:00	1	0.994471682	0.523689047	25.3	NA
https://www.inaturalist.org/observations/92158575	inat	2021-08-22	19:16:00	48.23	14.47	unstriped	nocturnal	1	AD	U	N	terrestrial	71M 0S	4:07:00	18:05:00	18:38:00	3:41:00	1	0.995964216	0.520235159	19.9	NA
https://www.inaturalist.org/observations/92151080	inat	2021-08-22	18:54:00	48.38	17.26	unstriped	nocturnal	1	AD	U	U	terrestrial	60M 0S	3:55:00	17:54:00	18:27:00	3:28:00	1	0.996112925	0.51985836	19.5	NA
https://www.inaturalist.org/observations/91252297	inat	2021-08-04	19:00:00	48.89	16.53	unstriped	crepuscular	1	AD	U	N	aquatic	30M 0S	3:32:00	18:30:00	23:08:00	16:01:00	0	0.141889114	0.877065048	19.4	NA
https://www.inaturalist.org/observations/91098883	inat	2021-08-09	18:43:00	47.06	15.18	unstriped	crepuscular	1	AD	M	N	terrestrial	21M 0S	3:49:00	18:22:00	4:09:00	19:19:00	1	0.016138484	0.040546803	19.1	NA
https://www.inaturalist.org/observations/91022743	inat	2021-08-13	18:01:00	54.1	22.16	unstriped	crepuscular	1	AD	U	O	terrestrial	-7M 0S	3:06:00	18:08:00	8:49:00	20:07:00	1	0.289559881	0.18086063	18.7	NA
https://www.inaturalist.org/observations/90918604	inat	2020-11-05	18:17:00	46.55	32.64	unstriped	nocturnal	1	AD	M	N	terrestrial	227M 0S	4:38:00	14:30:00	17:35:00	9:17:00	1	0.770719537	0.658939843	10.7	NA
https://www.inaturalist.org/observations/89772620	inat	2021-08-01	21:40:00	40.9	22.46	striped	nocturnal	1	AD	M	N	terrestrial	233M 0S	3:27:00	17:47:00	21:47:00	11:59:00	0	0.375347453	0.790101097	31	ugly wound on lower third of the body and end of tail missing
https://www.inaturalist.org/observations/89772389	inat	2021-07-31	22:59:00	40.73	22.93	striped	nocturnal	1	AD	M	N	terrestrial	313M 0S	3:25:00	17:46:00	21:22:00	10:56:00	1	0.463449368	0.761644814	29.5	NA
https://www.inaturalist.org/observations/88162601	inat	2021-07-22	19:08:00	43.19	17.14	striped	nocturnal	1	AD	U	N	terrestrial	43M 0S	3:32:00	18:25:00	17:33:00	1:24:00	1	0.980604384	0.455525005	25.6	NA
https://www.inaturalist.org/observations/88128334	inat	2021-07-21	18:12:00	55.56	37.39	unstriped	crepuscular	1	IM	U	N	aquatic	15M 0S	1:18:00	17:57:00	16:11:00	22:06:00	1	0.934133415	0.417382929	20	NA
https://www.inaturalist.org/observations/87761277	inat	2021-07-19	18:08:00	55.47	37.34	unstriped	crepuscular	1	IM	U	O	NA	8M 0S	1:16:00	18:00:00	13:16:00	21:14:00	1	0.772958368	0.341909257	24.5	NA
https://www.inaturalist.org/observations/85445946	inat	2021-07-03	23:01:00	41.25	23.25	striped	nocturnal	1	AD	U	N	terrestrial	297M 0S	2:59:00	18:04:00	22:54:00	12:04:00	0	0.30821454	0.812652916	26.1	NA
https://www.inaturalist.org/observations/85386184	inat	2021-07-02	18:42:00	41.25	23.25	striped	nocturnal	1	AD	U	N	terrestrial	38M 0S	2:59:00	18:04:00	22:32:00	11:04:00	0	0.417225784	0.77646971	28.6	NA
https://www.inaturalist.org/observations/83102334	inat	2020-09-22	17:30:00	60.32	22.35	unstriped	nocturnal	1	IM	U	N	terrestrial	58M 0S	4:16:00	16:32:00	11:19:00	18:21:00	1	0.337352818	0.197268306	13.5	NA
https://www.inaturalist.org/observations/82911305	inat	2021-06-13	21:32:00	44.51	12.1	striped	nocturnal	1	AD	U	N	aquatic	154M 0S	3:27:00	18:58:00	5:37:00	21:05:00	0	0.111729924	0.108486452	25.6	might be the same individual from https://www.inaturalist.org/observations/118965165
https://www.inaturalist.org/observations/82420145	inat	2021-06-09	20:08:00	48.23	9.46	unstriped	nocturnal	4	U	U	N	terrestrial	46M 0S	3:23:00	19:22:00	2:40:00	18:41:00	0	0.003598793	0.980893136	16.7	4 individuals (not quite sure on the age)
https://www.inaturalist.org/observations/82294426	inat	2021-06-08	20:05:00	51.62	10.29	unstriped	nocturnal	2	U	U	U	terrestrial	31M 0S	3:03:00	19:34:00	2:01:00	17:44:00	0	0.023833917	0.950661235	17.3	2 individuals (not quite sure on the age)
https://www.inaturalist.org/observations/81479146	inat	2021-06-03	20:33:00	56.13	9.7	unstriped	nocturnal	1	AD	F	U	terrestrial	34M 0S	2:41:00	19:59:00	0:57:00	11:53:00	0	0.351786788	0.797897477	15.9	NA
https://www.inaturalist.org/observations/79259683	inat	2020-04-22	19:34:00	47.69	8.98	unstriped	nocturnal	1	AD	U	N	terrestrial	70M 0S	4:22:00	18:24:00	4:32:00	17:45:00	0	0.002381619	0.984459723	13.8	NA
https://www.inaturalist.org/observations/74493706	inat	2021-04-16	18:45:00	59.87	10.87	unstriped	crepuscular	1	AD	U	N	terrestrial	9M 0S	3:58:00	18:36:00	5:17:00	23:04:00	1	0.19100423	0.143973294	5.4	NA
https://www.inaturalist.org/observations/69422304	inat	2020-07-25	20:57:00	52.21	21.23	unstriped	nocturnal	1	AD	U	N	aquatic	139M 0S	2:47:00	18:38:00	8:19:00	NA	NA	0.307557763	0.187120643	20.6	NA
https://www.inaturalist.org/observations/68852630	inat	1992-08-05	20:33:00	41.38	24.62	striped	nocturnal	1	AD	U	N	aquatic	178M 0S	3:22:00	17:35:00	11:07:00	NA	NA	0.529571144	0.259418283	20.5	food in his belly
https://www.inaturalist.org/observations/68017947	inat	2018-05-07	20:22:00	47.64	13.92	unstriped	nocturnal	1	AD	U	N	terrestrial	118M 0S	3:39:00	18:24:00	0:00:00	9:31:00	0	0.518213698	0.744201117	15.6	NA
https://www.inaturalist.org/observations/65174708	inat	2020-09-14	17:50:00	54.85	9.55	unstriped	crepuscular	1	IM	U	N	terrestrial	7M 0S	4:54:00	17:43:00	23:58:00	17:12:00	0	0.098427968	0.898420544	18.2	NA
https://www.inaturalist.org/observations/64586346	inat	2012-06-17	19:25:00	54.33	24.01	unstriped	crepuscular	1	AD	U	N	aquatic	23M 0S	1:50:00	19:02:00	0:16:00	17:04:00	0	0.031938447	0.94280654	19.2	NA
https://www.inaturalist.org/observations/57748072	inat	2019-05-26	20:57:00	44.84	27.71	striped	nocturnal	1	AD	U	N	NA	194M 0S	2:32:00	17:43:00	22:59:00	9:19:00	0	0.480354191	0.756255065	20.4	it seems to be in an anthropic trap (seems like some sort of pit)
https://www.inaturalist.org/observations/56349170	inat	2020-08-13	19:36:00	55.82	12.57	unstriped	nocturnal	1	IM	U	U	terrestrial	44M 0S	3:39:00	18:52:00	21:46:00	14:54:00	0	0.295860975	0.816935307	20.4	NA
https://www.inaturalist.org/observations/55828773	inat	2020-08-08	19:25:00	55.82	12.57	unstriped	crepuscular	1	IM	U	N	terrestrial	22M 0S	3:29:00	19:03:00	20:54:00	8:46:00	0	0.756255692	0.664357619	23.1	NA
https://www.inaturalist.org/observations/53405160	inat	2020-07-12	21:35:00	47.6	40.91	unstriped	nocturnal	1	AD	M	N	terrestrial	262M 0S	1:32:00	17:13:00	20:57:00	9:00:00	1	0.506582122	0.747904785	30	NA
https://www.inaturalist.org/observations/51341963	inat	2020-06-27	19:43:00	57.02	24.16	unstriped	crepuscular	1	U	NA	NA	terrestrial	20M 0S	1:32:00	19:23:00	8:56:00	22:26:00	1	0.445590684	0.232646613	25.4	photo is pretty bad so i can't get any info, might be a unstriped morph but more than that isn't possible
https://www.inaturalist.org/observations/51139301	inat	2020-06-27	19:58:00	47.79	13.54	unstriped	nocturnal	1	AD	F	N	NA	49M 0S	3:10:00	19:09:00	9:56:00	22:52:00	1	0.446815511	0.233038764	21.7	NA
https://www.inaturalist.org/observations/49213621	inat	2020-05-16	18:35:00	51.15	15	unstriped	crepuscular	1	AD	U	N	aquatic	-11M 0S	3:09:00	18:46:00	1:21:00	11:55:00	0	0.297453354	0.816380482	10.5	while it's on the edge of both mediums it seems to be leaving the water
https://www.inaturalist.org/observations/47153435	inat	2020-05-16	19:11:00	48.98	14.48	unstriped	nocturnal	1	AD	U	N	aquatic	31M 0S	3:19:00	18:40:00	1:19:00	12:01:00	0	0.295289356	0.817134684	10.7	NA
https://www.inaturalist.org/observations/46001572	inat	2019-07-21	17:41:00	48.66	35.41	unstriped	crepuscular	1	AD	M	N	terrestrial	9M 0S	1:58:00	17:32:00	19:56:00	6:22:00	0	0.793231693	0.650259892	24.8	NA
https://www.inaturalist.org/observations/45058153	inat	2020-05-05	21:19:00	47.42	19.72	unstriped	nocturnal	1	IM	U	N	aquatic	201M 0S	3:19:00	17:58:00	15:32:00	2:46:00	1	0.968321124	0.44304195	13.2	NA
https://www.inaturalist.org/observations/44622962	inat	2020-05-02	18:34:00	48.22	17.2	striped	crepuscular	1	AD	U	N	aquatic	27M 0S	3:31:00	18:07:00	11:43:00	1:41:00	1	0.73192833	0.326767367	15.1	NA
https://www.inaturalist.org/observations/39891676	inat	2020-03-12	18:14:00	37.71	26.99	striped	nocturnal	1	AD	U	N	aquatic	117M 0S	4:28:00	16:17:00	19:31:00	6:20:00	0	0.875116677	0.614970567	16	NA
https://www.inaturalist.org/observations/39241069	inat	2019-03-25	23:14:00	38.62	26.86	striped	nocturnal	1	IM	U	N	terrestrial	405M 0S	4:10:00	16:29:00	NA	7:07:00	NA	0.720712506	0.677236561	10.9	NA
https://www.inaturalist.org/observations/36154089	inat	2011-07-21	19:36:00	44.9	29.66	unstriped	nocturnal	1	AD	U	N	terrestrial	115M 0S	2:35:00	17:41:00	20:08:00	9:04:00	0	0.628854254	0.708516288	25.6	NA
https://www.inaturalist.org/observations/35299173	inat	2019-08-23	18:43:00	53.26	12.68	unstriped	crepuscular	1	IM	U	N	terrestrial	20M 0S	4:03:00	18:23:00	21:04:00	12:36:00	0	0.473721331	0.758368616	20.3	NA
https://www.inaturalist.org/observations/35019220	inat	2000-05-23	20:20:00	48.69	16.92	unstriped	nocturnal	1	AD	U	N	terrestrial	102M 0S	3:02:00	18:38:00	22:13:00	7:07:00	0	0.741940104	0.66961352	13.8	NA
https://www.inaturalist.org/observations/34291669	inat	2019-10-12	16:18:00	45.61	18.8	striped	crepuscular	1	AD	U	N	terrestrial	11M 0S	4:57:00	16:07:00	15:57:00	3:07:00	1	0.983762875	0.459328795	14.8	i'm not quite sure on the morph, it seems to be a striped but a second opinion is needed
https://www.inaturalist.org/observations/24960535	inat	2019-05-11	21:49:00	50.75	16.46	unstriped	nocturnal	1	IM	U	N	NA	199M 0S	3:13:00	18:30:00	8:57:00	0:08:00	1	0.49355745	0.247949216	9.9	NA
https://www.inaturalist.org/observations/23454331	inat	2016-05-28	18:56:00	48.19	18.61	unstriped	crepuscular	2	IM	U	N	terrestrial	22M 0S	2:53:00	18:34:00	22:44:00	9:12:00	0	0.56822977	0.728213815	21.4	2 individuals
https://www.inaturalist.org/observations/23338333	inat	2015-08-26	17:28:00	48.19	18.61	striped	crepuscular	1	AD	U	N	terrestrial	-14M 0S	3:55:00	17:42:00	15:15:00	23:59:00	1	0.877294517	0.386081871	20.1	NA
https://www.inaturalist.org/observations/23289877	inat	2015-05-20	18:29:00	48.2	18.61	unstriped	crepuscular	1	IM	U	N	terrestrial	5M 0S	3:02:00	18:24:00	5:09:00	20:41:00	1	0.087156007	0.095393598	19.4	NA
https://www.inaturalist.org/observations/17014389	inat	2016-08-04	18:28:00	45.47	16.68	striped	crepuscular	1	IM	U	N	NA	10M 0S	3:42:00	18:18:00	5:24:00	19:06:00	1	0.044003822	0.067271809	24.2	NA
https://www.inaturalist.org/observations/16514197	inat	2018-09-09	21:11:00	40.79	19.38	striped	nocturnal	1	AD	M	N	terrestrial	247M 0S	4:18:00	17:04:00	3:40:00	17:16:00	0	0.001491306	0.012295369	23.8	NA
https://www.inaturalist.org/observations/15174696	inat	2018-08-06	18:25:00	46.37	14.1	unstriped	crepuscular	1	AD	U	N	terrestrial	-4M 0S	3:51:00	18:29:00	22:52:00	13:57:00	0	0.269762483	0.826160458	22.8	NA
https://www.inaturalist.org/observations/9513686	inat	2010-05-01	18:20:00	56.65	24.42	unstriped	crepuscular	1	AD	U	N	terrestrial	16M 0S	2:37:00	18:04:00	21:26:00	3:34:00	0	0.877307202	0.613911976	11.6	NA
https://www.inaturalist.org/observations/5784922	inat	2017-04-14	19:51:00	45.02	12.35	striped	nocturnal	1	AD	F	N	terrestrial	116M 0S	4:28:00	17:55:00	NA	6:32:00	NA	0.878636364	0.613265684	16.7	NA
http://www.inaturalist.org/observations/4406614	inat	2016-08-29	18:13:00	45.2	14.22	NA	crepuscular	1	AD	U	N	terrestrial	26M 0S	4:23:00	17:47:00	1:13:00	16:04:00	0	0.069328064	0.915188359	21.7	eating a Pelophylax
NA	personal	2022-05-11	19:21:00	44.89	29.61	unstriped	nocturnal	1	AD	F	N	terrestrial	122M 0S	2:39:00	17:19:00	11:45:00	0:41:00	1	0.778435078	0.343998954	17.1	sandy road crossing over a canal
NA	personal	2022-07-30	18:27:00	43.83	25.91	unstriped	nocturnal	1	IM	M	N	terrestrial	43M 0S	3:03:00	17:44:00	4:13:00	19:05:00	1	0.039107678	0.063365569	29.1	sandy riverbed with Salix
NA	personal	2022-07-31	18:30:00	43.83	25.91	unstriped	nocturnal	1	IM	M	N	terrestrial	47M 0S	3:04:00	17:43:00	5:20:00	19:26:00	1	0.085925038	0.094696787	26.3	sandy riverbed with Salix
NA	personal	2022-07-06	19:15:00	44.89	29.62	unstriped	nocturnal	1	AD	M	N	terrestrial	84M 0S	2:23:00	17:51:00	9:35:00	21:28:00	1	0.484670569	0.245119726	25.7	sandy area with bushes and scarce grasses
NA	personal	2020-06-05	18:40:00	44.76	25.03	unstriped	nocturnal	1	IM	U	N	aquatic	38M 0S	2:36:00	18:02:00	17:50:00	2:28:00	1	0.999698797	0.505524612	19.2	artificial pond in a garden with cement banks
NA	personal	2020-08-21	18:38:00	44.76	25.03	unstriped	nocturnal	1	AD	F	U	aquatic	80M 0S	3:30:00	17:18:00	5:48:00	18:56:00	1	0.092083311	0.098139311	22.6	shallow water of a pond; a lot of cement blocks thrown in the water at the place of observation, providing habitat for grass snakes and their prey
NA	personal	2019-06-27	19:20:00	44.77	27.77	unstriped	nocturnal	1	IM	U	N	terrestrial	80M 0S	2:26:00	18:00:00	23:05:00	12:14:00	0	0.269902636	0.826110204	27.1	meadow next to an irigation canal. the area is prone to be flooded
NA	personal	2010-05-17	19:25:00	40.87	26.05	striped	nocturnal	1	AD	U	U	terrestrial	116M 0S	2:58:00	17:29:00	5:32:00	NA	NA	0.161562072	0.131666691	18.1	shrubland with rock walls
NA	personal	2021-09-18	20:21:00	40.53	19.39	striped	nocturnal	1	AD	U	N	terrestrial	213M 0S	4:27:00	16:48:00	16:00:00	1:24:00	1	0.952645955	0.430173965	25.6	sand dunes with sparse vegetation, near sea shore
NA	personal	2022-07-29	19:28:00	44.89	29.61	melanistic	nocturnal	1	IM	M	N	terrestrial	115M 0S	2:44:00	17:33:00	2:49:00	18:28:00	0	0.012033057	0.034987504	26	sandy area with Juncus and Eleagnus near a sand road
NA	personal	2020-04-28	18:23:00	46	22.28	unstriped	nocturnal	1	U	U	N	terrestrial	48M 0S	3:23:00	17:35:00	6:46:00	22:11:00	1	0.293294113	0.182168505	15.4	pressed stone substrate on a rail road construction site on the bank of Mures river
NA	personal	2020-07-01	17:55:00	44.44	28.73	unstriped	crepuscular	1	AD	M	U	terrestrial	1M 0S	2:25:00	17:54:00	14:01:00	23:35:00	1	0.865290246	0.380375225	25.2	rural pavel road next to agricultural fields
NA	personal	2018-08-16	22:04:00	43.7	25.52	striped	nocturnal	1	IM	U	N	terrestrial	283M 0S	3:25:00	17:21:00	10:03:00	20:58:00	0	0.349788396	0.201436045	25.2	next to agricultural land, in a loess carrer
NA	personal	2018-08-16	22:33:00	43.7	25.53	unstriped	nocturnal	1	AD	U	N	terrestrial	312M 0S	3:25:00	17:21:00	10:03:00	20:57:00	0	0.35183638	0.202119051	25.2	loess area covered with tall grass vegetation
NA	personal	2017-09-03	19:40:00	44.32	25.91	unstriped	nocturnal	1	IM	U	N	terrestrial	169M 0S	3:42:00	16:51:00	15:19:00	0:27:00	1	0.932896551	0.416592753	24.4	asphalted road on a street with houses
NA	personal	2022-06-22	20:10:00	44.07	26.16	unstriped	nocturnal	1	AD	U	N	terrestrial	127M 0S	2:33:00	18:03:00	22:54:00	11:33:00	0	0.33125209	0.804789942	24	grassland
https://observation.org/observation/70210627/	observation	2012-07-17	19:45:00	43.93	15.51	striped	nocturnal	1	AD	U	N	aquatic	68M 0S	3:32:00	18:37:00	1:50:00	17:11:00	0	0.021713744	0.952923752	25.3	NA
https://observation.org/observation/103298659/	observation	2015-06-02	18:46:00	46.75	23.54	unstriped	nocturnal	1	AD	U	N	aquatic	33M 0S	2:36:00	18:13:00	17:42:00	2:44:00	1	0.998199657	0.513510088	18.7	NA
https://observation.org/observation/202023675/	observation	2018-07-17	20:37:00	47.8	17.57	unstriped	nocturnal	1	AD	F	N	aquatic	113M 0S	3:09:00	18:44:00	8:15:00	21:02:00	1	0.281495417	0.178018863	22.8	NA
https://observation.org/observation/193249499/	observation	2020-05-19	20:35:00	47.92	12.96	unstriped	nocturnal	1	AD	U	N	aquatic	109M 0S	3:26:00	18:46:00	2:21:00	15:17:00	0	0.080145035	0.908637504	17	NA
https://observation.org/observation/254662627/	observation	2020-05-19	20:38:00	54.34	10.2	unstriped	nocturnal	1	IM	U	N	NA	73M 0S	3:09:00	19:25:00	2:29:00	15:35:00	0	0.080038378	0.908700043	13	NA
https://observation.org/observation/213355358/	observation	2021-05-11	20:32:00	45.78	14.39	unstriped	nocturnal	1	AD	F	N	terrestrial	129M 0S	3:37:00	18:23:00	3:37:00	18:12:00	0	3.26E-04	0.005745667	14.1	NA
https://observation.org/observation/226228441/	observation	2021-07-28	20:32:00	55.9	13.57	unstriped	nocturnal	1	AD	U	N	terrestrial	70M 0S	3:04:00	19:22:00	21:09:00	8:18:00	0	0.752174134	0.665866393	19.1	NA
https://observation.org/observation/240361907/	observation	2022-05-05	19:27:00	47.87	13.11	unstriped	nocturnal	1	AD	U	N	terrestrial	61M 0S	3:45:00	18:26:00	6:18:00	22:36:00	1	0.22102524	0.155794134	12.8	NA
https://observation.org/observation/246458243/	observation	2022-06-22	19:42:00	50.73	10.75	unstriped	crepuscular	1	AD	U	N	terrestrial	7M 0S	3:05:00	19:35:00	23:56:00	12:42:00	0	0.333180165	0.804138439	17.6	NA
https://observation.org/observation/259360221/	observation	2022-07-19	19:20:00	48.26	14.38	unstriped	crepuscular	1	AD	F	N	terrestrial	23M 0S	3:22:00	18:57:00	21:47:00	10:09:00	0	0.591978476	0.720554648	23.3	NA
https://observation.org/observation/251964233/	observation	2022-07-21	21:01:00	53.51	10.14	unstriped	nocturnal	1	AD	U	N	terrestrial	86M 0S	3:18:00	19:35:00	22:29:00	13:06:00	0	0.378753743	0.788982493	20.8	NA
https://observation.org/observation/251685291/	observation	2022-08-07	19:59:00	52.24	8.52	unstriped	nocturnal	1	AD	U	N	terrestrial	51M 0S	3:57:00	19:08:00	15:47:00	22:27:00	1	0.775605558	0.342917056	17.9	NA
NA	personal	2023-06-22	18:07:00	44.89	29.6	melanistic	crepuscular	1	AD	F	N	terrestrial	15M 0S	2:16:00	17:52:00	5:54:00	NA	NA	0.192333846	0.144510916	23.4	NA
NA	personal	2023-05-29	19:36:00	44.89	29.61	unstriped	nocturnal	1	AD	M	N	terrestrial	118M 0S	2:22:00	17:38:00	11:21:00	23:40:00	1	0.710449551	0.319142679	19.9	NA
NA	personal	2023-05-28	20:19:00	44.89	29.62	unstriped	nocturnal	1	AD	M	N	terrestrial	162M 0S	2:22:00	17:37:00	10:16:00	23:22:00	1	0.621152171	0.288951624	19.6	NA
NA	personal	2023-05-28	20:23:00	44.89	29.61	melanistic	nocturnal	1	AD	M	N	terrestrial	166M 0S	2:22:00	17:37:00	10:16:00	23:22:00	1	0.621412976	0.289037196	19.6	food in his belly
NA	personal	2023-07-13	18:26:00	44.92	21.78	unstriped	crepuscular	1	IM	U	N	terrestrial	7M 0S	2:59:00	18:19:00	23:12:00	15:01:00	0	0.145661403	0.875353861	26.7	22 Celsius
NA	personal	2023-07-13	19:10:00	44.92	21.78	unstriped	nocturnal	2	IM	U	N	terrestrial	51M 0S	2:59:00	18:19:00	23:12:00	15:01:00	0	0.143421823	0.876367524	26.7	NA
